# Supplementary material for: Unraveling the impact of trip12 on neurodevelopment: insights from a zebrafish model
Source: Brain Commun. 2026 Jul 15;8(4):fcag276. doi: 10.1093/braincomms/fcag276 (PMC13397127; doi:10.1093/braincomms/fcag276)
Supplement: fcag276_Supplementary_Data [file fcag276_supplementary_data.zip]

Archive with 2 entries (2 files):
- Supplementary_material_APL-MRS.docx
- Supplementary_Tables.xlsx
