# Supplementary material for: Unraveling the impact of trip12 on neurodevelopment: insights from a zebrafish model
Source: Brain Commun. 2026 Jul 15;8(4):fcag276. doi: 10.1093/braincomms/fcag276 (PMC13397127; doi:10.1093/braincomms/fcag276)
Supplement: fcag276_Supplementary_Data [file fcag276_supplementary_data.zip › Supplementary_Tables.xlsx]

## Sheet: BP Heterozygotes
	Category	Term	Genes	Count	Fold Enrichment	FDR	List Total	Pop Hits	Pop Total	P-Value	Benjamini	Bonferroni	Fisher Exact
Upregulated	GOTERM_BP_DIRECT	translation	0.0587	97	2.87	5.11e-20	1424	266	11217	2.92e-23	5.17e-20	5.17e-20	7.44e-24
	GOTERM_BP_DIRECT	lens development in camera-type eye	0.0272	45	4.73	3.26e-18	1424	75	11217	3.72e-21	3.29e-18	6.59e-18	3.72e-22
	GOTERM_BP_DIRECT	visual perception	0.026	43	3.68	3.51e-12	1424	92	11217	6.02e-15	3.56e-12	1.06e-11	9.6e-16
	GOTERM_BP_DIRECT	mRNA splicing, via spliceosome	0.0278	46	3.15	2.65e-10	1424	115	11217	6.05e-13	2.68e-10	1.07e-09	1.33e-13
	GOTERM_BP_DIRECT	mRNA processing	0.0387	64	2.39	8.33e-09	1424	211	11217	2.38e-11	8.43e-09	4.22e-08	7.92e-12
	GOTERM_BP_DIRECT	RNA splicing	0.0309	51	2.66	1.37e-08	1424	151	11217	4.71e-11	1.39e-08	8.34e-08	1.34e-11
	GOTERM_BP_DIRECT	cell division	0.0357	59	2.21	9.94e-07	1424	210	11217	3.97e-09	1.01e-06	7.04e-06	1.47e-09
	GOTERM_BP_DIRECT	cytoplasmic translation	0.0103	17	5.15	1.38e-06	1424	26	11217	6.32e-09	1.4e-06	1.12e-05	5.34e-10
	GOTERM_BP_DIRECT	proteolysis involved in protein catabolic process	0.0109	18	3.64	0.000328	1424	39	11217	1.69e-06	0.000332	0.00299	2.94e-07
	GOTERM_BP_DIRECT	spliceosomal snRNP assembly	0.0079	13	4.65	0.000551	1424	22	11217	3.15e-06	0.000558	0.00556	3.45e-07
	GOTERM_BP_DIRECT	mitochondrial electron transport, cytochrome c to oxygen	0.0073	12	4.98	0.000599	1424	19	11217	3.76e-06	0.000606	0.00664	3.57e-07
	GOTERM_BP_DIRECT	chromosome condensation	0.0054	9	5.91	0.00296	1424	12	11217	2.03e-05	0.003	0.0353	1.28e-06
	GOTERM_BP_DIRECT	proton motive force-driven ATP synthesis	0.0067	11	4.56	0.00439	1424	19	11217	3.26e-05	0.00444	0.0561	3.79e-06
	GOTERM_BP_DIRECT	ribosomal small subunit assembly	0.0054	9	5.45	0.00587	1424	13	11217	4.69e-05	0.00594	0.0797	3.7e-06
	GOTERM_BP_DIRECT	mRNA export from nucleus	0.0067	11	4.13	0.0114	1424	21	11217	9.78e-05	0.0116	0.159	1.39e-05
	GOTERM_BP_DIRECT	protein import into nucleus	0.0097	16	2.93	0.0169	1424	43	11217	0.000155	0.0171	0.24	3.82e-05
	GOTERM_BP_DIRECT	positive regulation of apoptotic signaling pathway	0.0061	10	4.15	0.0239	1424	19	11217	0.000232	0.0242	0.337	3.28e-05
	GOTERM_BP_DIRECT	mitotic cell cycle	0.0127	21	2.4	0.0241	1424	69	11217	0.000248	0.0244	0.356	8.17e-05
	GOTERM_BP_DIRECT	chordate embryonic development	0.0169	28	2.06	0.0268	1424	107	11217	0.000293	0.0272	0.405	0.000118
	GOTERM_BP_DIRECT	DNA replication	0.0127	21	2.36	0.0268	1424	70	11217	0.000307	0.0272	0.419	0.000103
	GOTERM_BP_DIRECT	mitochondrial electron transport, NADH to ubiquinone	0.0061	10	3.94	0.0312	1424	20	11217	0.000375	0.0316	0.485	5.81e-05
	GOTERM_BP_DIRECT	regulation of cell cycle	0.0145	24	2.15	0.0363	1424	88	11217	0.000469	0.0367	0.564	0.000179
	GOTERM_BP_DIRECT	translational initiation	0.0121	20	2.35	0.0363	1424	67	11217	0.000477	0.0367	0.571	0.000161
	GOTERM_BP_DIRECT	regulation of neurogenesis	0.0085	14	2.9	0.0382	1424	38	11217	0.000523	0.0386	0.604	0.000131
Downregulated	GOTERM_BP_DIRECT	monoatomic ion transmembrane transport	0.0245	54	2.54	4.51e-08	1851	129	11217	2.27e-11	4.54e-08	4.54e-08	6.24e-12
	GOTERM_BP_DIRECT	transmembrane transport	0.0363	80	2	4.2e-07	1851	243	11217	4.22e-10	4.22e-07	8.44e-07	1.69e-10
	GOTERM_BP_DIRECT	protein phosphorylation	0.0504	111	1.69	6.41e-06	1851	399	11217	9.68e-09	6.45e-06	1.94e-05	4.9e-09
	GOTERM_BP_DIRECT	signal transduction	0.0613	135	1.58	8.13e-06	1851	517	11217	1.64e-08	8.18e-06	3.27e-05	9.08e-09
	GOTERM_BP_DIRECT	phosphorylation	0.0668	147	1.51	3.15e-05	1851	589	11217	7.91e-08	3.17e-05	0.000158	4.64e-08
	GOTERM_BP_DIRECT	monoatomic ion transport	0.0377	83	1.76	4.14e-05	1851	286	11217	1.25e-07	4.16e-05	0.00025	5.98e-08
	GOTERM_BP_DIRECT	calcium ion transport	0.0123	27	2.87	6.84e-05	1851	57	11217	2.41e-07	6.88e-05	0.000482	5.37e-08
	GOTERM_BP_DIRECT	axon guidance	0.0218	48	2.09	0.000101	1851	139	11217	4.05e-07	0.000101	0.000809	1.51e-07
	GOTERM_BP_DIRECT	calcium ion transmembrane transport	0.0109	24	2.91	0.000218	1851	50	11217	9.88e-07	0.00022	0.00198	2.15e-07
	GOTERM_BP_DIRECT	sodium ion transmembrane transport	0.0082	18	3.52	0.000236	1851	31	11217	1.18e-06	0.000237	0.00237	1.78e-07
	GOTERM_BP_DIRECT	calcium ion import across plasma membrane	0.0041	9	5.45	0.00321	1851	10	11217	1.77e-05	0.00323	0.0349	7.61e-07
	GOTERM_BP_DIRECT	intracellular signal transduction	0.0282	62	1.61	0.019	1851	234	11217	0.000114	0.0191	0.205	6.17e-05
	GOTERM_BP_DIRECT	chemical synaptic transmission	0.0095	21	2.36	0.0331	1851	54	11217	0.000217	0.0333	0.352	6.72e-05
	GOTERM_BP_DIRECT	regulation of signal transduction	0.0095	21	2.31	0.041	1851	55	11217	0.000288	0.0412	0.438	9.2e-05

## Sheet: BP Recessive Homozygotes
	Category	Term	Genes	Count	Fold Enrichment	FDR	List Total	Pop Hits	Pop Total	P-Value	Benjamini	Bonferroni	Fisher Exact
Upregulated	GOTERM_BP_DIRECT	lens development in camera-type eye	0.0441	26	7.82	4.57e-13	497	75	11217	4.68e-16	4.61e-13	4.38e-13	4.17e-17
	GOTERM_BP_DIRECT	visual perception	0.0424	25	6.13	4.32e-10	497	92	11217	8.84e-13	4.36e-10	8.71e-10	1.11e-13
	GOTERM_BP_DIRECT	cell division	0.0475	28	3.01	0.000184	497	210	11217	5.64e-07	0.000185	0.000556	1.68e-07
	GOTERM_BP_DIRECT	regulation of DNA-templated transcription	0.1036	61	1.91	0.000292	497	720	11217	1.25e-06	0.000295	0.00123	6.16e-07
	GOTERM_BP_DIRECT	mitotic cell cycle	0.0255	15	4.91	0.000292	497	69	11217	1.5e-06	0.000295	0.00147	2.51e-07
	GOTERM_BP_DIRECT	microtubule-based process	0.0136	8	6.94	0.0163	497	26	11217	0.0001	0.0164	0.094	1.08e-05
	GOTERM_BP_DIRECT	cell differentiation	0.0526	31	2.11	0.022	497	332	11217	0.000158	0.0222	0.144	7.04e-05
Downregulated	GOTERM_BP_DIRECT	monoatomic ion transmembrane transport	0.0308	47	3.18	6.04e-10	1284	129	11217	3.9e-13	6.11e-10	6.11e-10	8.81e-14
	GOTERM_BP_DIRECT	transmembrane transport	0.042	64	2.3	1.52e-07	1284	243	11217	1.96e-10	1.54e-07	3.08e-07	7.06e-11
	GOTERM_BP_DIRECT	monoatomic ion transport	0.0459	70	2.14	4.18e-07	1284	286	11217	8.1e-10	4.23e-07	1.27e-06	3.21e-10
	GOTERM_BP_DIRECT	calcium ion transport	0.0157	24	3.68	7.91e-06	1284	57	11217	2.04e-08	8e-06	3.2e-05	3.68e-09
	GOTERM_BP_DIRECT	calcium ion transmembrane transport	0.0144	22	3.84	1.13e-05	1284	50	11217	3.64e-08	1.14e-05	5.7e-05	6.1e-09
	GOTERM_BP_DIRECT	protein phosphorylation	0.0518	79	1.73	0.000288	1284	399	11217	1.11e-06	0.000291	0.00174	5.73e-07
	GOTERM_BP_DIRECT	phosphorylation	0.0695	106	1.57	0.000377	1284	589	11217	1.7e-06	0.000382	0.00267	9.86e-07
	GOTERM_BP_DIRECT	sodium ion transmembrane transport	0.0092	14	3.95	0.00296	1284	31	11217	1.53e-05	0.003	0.0237	2.49e-06
	GOTERM_BP_DIRECT	calcium ion import across plasma membrane	0.0052	8	6.99	0.00381	1284	10	11217	2.21e-05	0.00385	0.0341	1.05e-06
	GOTERM_BP_DIRECT	potassium ion transmembrane transport	0.0085	13	3.92	0.00582	1284	29	11217	3.83e-05	0.00589	0.0583	6.33e-06
	GOTERM_BP_DIRECT	signal transduction	0.059	90	1.52	0.00582	1284	517	11217	4.13e-05	0.00589	0.0627	2.52e-05
	GOTERM_BP_DIRECT	potassium ion transport	0.0111	17	3.09	0.00642	1284	48	11217	4.97e-05	0.00649	0.0749	1.18e-05
	GOTERM_BP_DIRECT	chemical synaptic transmission	0.0118	18	2.91	0.00792	1284	54	11217	6.64e-05	0.00801	0.0989	1.72e-05
	GOTERM_BP_DIRECT	monoatomic anion transport	0.0052	8	5.38	0.0256	1284	13	11217	0.000231	0.0259	0.304	2.19e-05
	GOTERM_BP_DIRECT	exocytosis	0.0131	20	2.39	0.0431	1284	73	11217	0.000417	0.0436	0.48	0.000141

## Sheet: KEGG Heterozygotes
	Category	Term	Genes	Count	Fold Enrichment	FDR	List Total	Pop Hits	Pop Total	P-Value	Benjamini	Bonferroni	Fisher Exact
Upregulated	KEGG_PATHWAY	Ribosome	0.0424	70	3.93	2.89e-25	675	129	4884	2.08e-27	3.07e-25	3.07e-25	2.85e-28
	KEGG_PATHWAY	Oxidative phosphorylation	0.0375	62	3.37	5.22e-18	675	133	4884	7.51e-20	5.56e-18	1.11e-17	1.4e-20
	KEGG_PATHWAY	Spliceosome	0.0357	59	3.12	3.03e-15	675	137	4884	6.53e-17	3.22e-15	1.64e-14	1.4e-17
	KEGG_PATHWAY	Proteasome	0.0127	21	3.53	7.05e-06	675	43	4884	2.03e-07	7.51e-06	3e-05	3.5e-08
	KEGG_PATHWAY	Cell cycle	0.0242	40	1.79	0.00689	675	162	4884	0.000248	0.00733	0.036	0.000119
	KEGG_PATHWAY	Nucleocytoplasmic transport	0.0163	27	2.04	0.00917	675	96	4884	0.000396	0.00976	0.0569	0.00016
	KEGG_PATHWAY	DNA replication	0.0079	13	2.85	0.0189	675	33	4884	0.000954	0.0202	0.132	0.000238
Downregulated	KEGG_PATHWAY	MAPK signaling pathway	0.0336	74	1.93	1.07e-06	745	251	4884	6.78e-09	1.19e-06	1.19e-06	2.9e-09
	KEGG_PATHWAY	Endocytosis	0.0291	64	1.59	0.00598	745	264	4884	0.000102	0.00662	0.0176	5.63e-05
	KEGG_PATHWAY	Adipocytokine signaling pathway	0.01	22	2.4	0.00598	745	60	4884	0.000114	0.00662	0.0197	3.52e-05
	KEGG_PATHWAY	Neuroactive ligand-receptor interaction	0.0141	31	1.95	0.00975	745	104	4884	0.000255	0.0108	0.0436	0.000106
	KEGG_PATHWAY	Calcium signaling pathway	0.0173	38	1.79	0.00975	745	139	4884	0.000309	0.0108	0.0526	0.000145
	KEGG_PATHWAY	Cell adhesion molecules	0.0123	27	1.95	0.02	745	91	4884	0.00076	0.0222	0.125	0.000319
	KEGG_PATHWAY	Cytokine-cytokine receptor interaction	0.0095	21	2.12	0.0251	745	65	4884	0.00111	0.0278	0.177	0.000413
	KEGG_PATHWAY	Adrenergic signaling in cardiomyocytes	0.0173	38	1.67	0.0252	745	149	4884	0.00129	0.0279	0.202	0.000662
	KEGG_PATHWAY	GnRH signaling pathway	0.0114	25	1.93	0.0252	745	85	4884	0.00144	0.0279	0.222	0.000608

## Sheet: KEGG  Recessive Homozygotes
	Category	Term	Genes	Count	Fold Enrichment	FDR	List Total	Pop Hits	Pop Total	P-Value	Benjamini	Bonferroni	Fisher Exact
Upregulated	KEGG_PATHWAY	Cell cycle	0.0357	21	2.94	0.00243	215	162	4884	2.1e-05	0.00252	0.00251	6.4e-06
	KEGG_PATHWAY	Base excision repair	0.0153	9	5.24	0.0131	215	39	4884	0.000226	0.0136	0.0268	3.51e-05
	KEGG_PATHWAY	Spliceosome	0.0272	16	2.65	0.0333	215	137	4884	0.000861	0.0344	0.0982	0.000293
Downregulated	KEGG_PATHWAY	MAPK signaling pathway	0.0374	57	2.16	2.58e-06	514	251	4884	1.65e-08	2.71e-06	2.71e-06	6.57e-09
	KEGG_PATHWAY	Calcium signaling pathway	0.021	32	2.19	0.00239	514	139	4884	3.06e-05	0.00251	0.005	1.19e-05
	KEGG_PATHWAY	Endocytosis	0.0315	48	1.73	0.00792	514	264	4884	0.000152	0.00833	0.0247	7.92e-05
	KEGG_PATHWAY	Neuroactive ligand-receptor interaction	0.0151	23	2.1	0.0319	514	104	4884	0.000933	0.0335	0.142	0.000379
	KEGG_PATHWAY	GnRH signaling pathway	0.0131	20	2.24	0.0319	514	85	4884	0.00102	0.0335	0.155	0.000384
	KEGG_PATHWAY	Apelin signaling pathway	0.0164	25	1.98	0.0321	514	120	4884	0.00128	0.0338	0.19	0.00056
	KEGG_PATHWAY	Adrenergic signaling in cardiomyocytes	0.019	29	1.85	0.0321	514	149	4884	0.00144	0.0338	0.211	0.000685
	KEGG_PATHWAY	Cytokine-cytokine receptor interaction	0.0105	16	2.34	0.0474	514	65	4884	0.00243	0.0498	0.329	0.00086

## Sheet: CC Heterozygotes
	Category	Term	Genes	Count	Fold Enrichment	FDR	List Total	Pop Hits	Pop Total	P-Value	Benjamini	Bonferroni	Fisher Exact
Upregulated	GOTERM_CC_DIRECT	ribonucleoprotein complex	0.0823	136	3.49	1.16e-40	1478	309	11714	2.55e-43	1.24e-40	1.24e-40	4.71e-44
	GOTERM_CC_DIRECT	ribosome	0.0569	94	4.43	2.47e-38	1478	168	11714	1.09e-40	2.64e-38	5.28e-38	1.25e-41
	GOTERM_CC_DIRECT	nucleus	0.388	641	1.42	4.52e-27	1478	3577	11714	3e-29	4.84e-27	1.45e-26	1.98e-29
	GOTERM_CC_DIRECT	mitochondrial inner membrane	0.0448	74	2.56	1.26e-12	1478	229	11714	1.11e-14	1.34e-12	5.38e-12	3.39e-15
	GOTERM_CC_DIRECT	cytosolic large ribosomal subunit	0.0157	26	4.48	1.2e-09	1478	46	11714	1.33e-11	1.29e-09	6.43e-09	1.53e-12
	GOTERM_CC_DIRECT	cytosolic small ribosomal subunit	0.0127	21	5.37	1.47e-09	1478	31	11714	1.95e-11	1.57e-09	9.45e-09	1.46e-12
	GOTERM_CC_DIRECT	catalytic step 2 spliceosome	0.0145	24	4.23	2.92e-08	1478	45	11714	4.51e-10	3.13e-08	2.19e-07	5.9e-11
	GOTERM_CC_DIRECT	mitochondrial large ribosomal subunit	0.0127	21	4.5	9.74e-08	1478	37	11714	1.72e-09	1.04e-07	8.34e-07	1.98e-10
	GOTERM_CC_DIRECT	spliceosomal complex	0.0212	35	2.98	1.44e-07	1478	93	11714	2.87e-09	1.55e-07	1.39e-06	6.89e-10
	GOTERM_CC_DIRECT	respiratory chain complex I	0.0127	21	4.27	2.62e-07	1478	39	11714	5.79e-09	2.81e-07	2.81e-06	7.47e-10
	GOTERM_CC_DIRECT	precatalytic spliceosome	0.0091	15	5.4	1.19e-06	1478	22	11714	2.89e-08	1.27e-06	1.4e-05	2.19e-09
	GOTERM_CC_DIRECT	proteasome complex	0.0133	22	3.42	1.13e-05	1478	51	11714	2.99e-07	1.21e-05	0.000145	5.79e-08
	GOTERM_CC_DIRECT	U2 snRNP	0.0079	13	5.42	1.16e-05	1478	19	11714	3.32e-07	1.24e-05	0.000161	2.54e-08
	GOTERM_CC_DIRECT	mitochondrion	0.0908	150	1.48	1.45e-05	1478	805	11714	4.47e-07	1.55e-05	0.000217	2.79e-07
	GOTERM_CC_DIRECT	nucleosome	0.0091	15	4.57	1.61e-05	1478	26	11714	5.32e-07	1.72e-05	0.000258	6.04e-08
	GOTERM_CC_DIRECT	respiratory chain complex IV	0.0085	14	4.82	1.84e-05	1478	23	11714	6.49e-07	1.97e-05	0.000315	6.58e-08
	GOTERM_CC_DIRECT	chromosome	0.0272	45	2.05	9.21e-05	1478	174	11714	3.46e-06	9.87e-05	0.00168	1.42e-06
	GOTERM_CC_DIRECT	proton-transporting ATP synthase complex	0.0073	12	4.76	0.000176	1478	20	11714	6.97e-06	0.000188	0.00338	7.4e-07
	GOTERM_CC_DIRECT	kinetochore	0.0133	22	2.72	0.000503	1478	64	11714	2.11e-05	0.000538	0.0102	5.81e-06
	GOTERM_CC_DIRECT	U1 snRNP	0.0061	10	4.66	0.00167	1478	17	11714	7.39e-05	0.00179	0.0352	8.32e-06
	GOTERM_CC_DIRECT	nucleolus	0.0291	48	1.75	0.00258	1478	217	11714	0.00012	0.00277	0.0565	5.98e-05
	GOTERM_CC_DIRECT	U5 snRNP	0.0048	8	4.88	0.00883	1478	13	11714	0.000429	0.00945	0.188	4.51e-05
	GOTERM_CC_DIRECT	proteasome core complex	0.0054	9	4.2	0.00895	1478	17	11714	0.000531	0.00958	0.227	7.43e-05
	GOTERM_CC_DIRECT	SMN-Sm protein complex	0.0036	6	6.79	0.00895	1478	7	11714	0.000533	0.00958	0.228	2.5e-05
	GOTERM_CC_DIRECT	U4 snRNP	0.0036	6	6.79	0.00895	1478	7	11714	0.000533	0.00958	0.228	2.5e-05
	GOTERM_CC_DIRECT	spliceosomal tri-snRNP complex	0.0036	6	6.79	0.00895	1478	7	11714	0.000533	0.00958	0.228	2.5e-05
	GOTERM_CC_DIRECT	U6 snRNP	0.0036	6	6.79	0.00895	1478	7	11714	0.000533	0.00958	0.228	2.5e-05
	GOTERM_CC_DIRECT	mitochondrial small ribosomal subunit	0.0061	10	3.77	0.00901	1478	21	11714	0.000557	0.00964	0.237	9.34e-05
	GOTERM_CC_DIRECT	eukaryotic 48S preinitiation complex	0.0054	9	3.96	0.0128	1478	18	11714	0.00085	0.0137	0.338	0.000132
	GOTERM_CC_DIRECT	eukaryotic 43S preinitiation complex	0.0054	9	3.96	0.0128	1478	18	11714	0.00085	0.0137	0.338	0.000132
	GOTERM_CC_DIRECT	pICln-Sm protein complex	0.003	5	7.93	0.0166	1478	5	11714	0.00113	0.0177	0.423	3.18e-05
	GOTERM_CC_DIRECT	eukaryotic translation initiation factor 3 complex	0.0048	8	3.96	0.0287	1478	16	11714	0.00203	0.0307	0.626	0.000317
	GOTERM_CC_DIRECT	chromosome, centromeric region	0.0109	18	2.16	0.0376	1478	66	11714	0.00274	0.0403	0.736	0.00103
	GOTERM_CC_DIRECT	nuclear speck	0.0127	21	2.01	0.0382	1478	83	11714	0.00287	0.0409	0.751	0.00119
	GOTERM_CC_DIRECT	cellular_component	0.0587	97	1.32	0.0439	1478	584	11714	0.00339	0.047	0.807	0.00241
Downregulated	GOTERM_CC_DIRECT	plasma membrane	0.2216	488	1.6	3.9e-30	1959	1822	11714	8.99e-33	4.03e-30	4.03e-30	4.94e-33
	GOTERM_CC_DIRECT	membrane	0.381	839	1.35	2.49e-28	1959	3706	11714	1.15e-30	2.58e-28	5.16e-28	7.88e-31
	GOTERM_CC_DIRECT	synapse	0.0427	94	2.11	4.28e-11	1959	267	11714	2.96e-13	4.43e-11	1.33e-10	1.09e-13
	GOTERM_CC_DIRECT	monoatomic ion channel complex	0.0118	26	2.99	1.63e-05	1959	52	11714	1.5e-07	1.69e-05	6.75e-05	3.08e-08
	GOTERM_CC_DIRECT	postsynaptic membrane	0.0136	30	2.39	0.000382	1959	75	11714	4.4e-06	0.000395	0.00198	1.33e-06
	GOTERM_CC_DIRECT	voltage-gated calcium channel complex	0.0059	13	4.09	0.000521	1959	19	11714	7.29e-06	0.000539	0.00327	7.7e-07
	GOTERM_CC_DIRECT	axon	0.0173	38	2.08	0.000521	1959	109	11714	8.41e-06	0.000539	0.00377	3.13e-06
	GOTERM_CC_DIRECT	synaptic vesicle membrane	0.0095	21	2.2	0.0322	1959	57	11714	0.000593	0.0333	0.234	0.000203
	GOTERM_CC_DIRECT	neuron projection	0.0177	39	1.69	0.0435	1959	138	11714	0.000903	0.045	0.333	0.000451

## Sheet: CC  Recessive Homozygotes
	Category	Term	Genes	Count	Fold Enrichment	FDR	List Total	Pop Hits	Pop Total	P-Value	Benjamini	Bonferroni	Fisher Exact
Upregulated	GOTERM_CC_DIRECT	nucleus	0.4075	240	1.53	1.18e-12	514	3577	11714	4.4e-15	1.19e-12	1.2e-12	2.79e-15
	GOTERM_CC_DIRECT	chromosome	0.0407	24	3.14	0.000278	514	174	11714	2.07e-06	0.000281	0.000562	5.89e-07
	GOTERM_CC_DIRECT	nucleosome	0.0153	9	7.89	0.000889	514	26	11714	9.95e-06	0.000899	0.00269	9e-07
	GOTERM_CC_DIRECT	ribonucleoprotein complex	0.0475	28	2.07	0.0335	514	309	11714	0.0005	0.0339	0.127	0.000224
	GOTERM_CC_DIRECT	catalytic step 2 spliceosome	0.0153	9	4.56	0.0353	514	45	11714	0.000659	0.0357	0.164	0.000121
Downregulated	GOTERM_CC_DIRECT	plasma membrane	0.2367	361	1.71	9.07e-27	1355	1822	11714	2.52e-29	9.48e-27	9.48e-27	1.33e-29
	GOTERM_CC_DIRECT	membrane	0.398	607	1.42	2.88e-25	1355	3706	11714	1.6e-27	3.01e-25	6.01e-25	1.07e-27
	GOTERM_CC_DIRECT	synapse	0.0498	76	2.46	9.02e-12	1355	267	11714	7.52e-14	9.42e-12	2.83e-11	2.47e-14
	GOTERM_CC_DIRECT	monoatomic ion channel complex	0.0157	24	3.99	2.66e-07	1355	52	11714	2.96e-09	2.78e-07	1.11e-06	4.61e-10
	GOTERM_CC_DIRECT	voltage-gated calcium channel complex	0.0085	13	5.92	9.04e-06	1355	19	11714	1.26e-07	9.45e-06	4.72e-05	8.72e-09
	GOTERM_CC_DIRECT	postsynaptic membrane	0.017	26	3	3.02e-05	1355	75	11714	5.04e-07	3.16e-05	0.00019	1.25e-07
	GOTERM_CC_DIRECT	voltage-gated potassium channel complex	0.0059	9	5.56	0.00254	1355	14	11714	4.93e-05	0.00265	0.0184	4.2e-06
	GOTERM_CC_DIRECT	neuron projection	0.0216	33	2.07	0.00358	1355	138	11714	7.96e-05	0.00374	0.0295	3.26e-05
	GOTERM_CC_DIRECT	synaptic vesicle membrane	0.0118	18	2.73	0.00643	1355	57	11714	0.000161	0.00671	0.0586	4.54e-05
	GOTERM_CC_DIRECT	cytoplasmic vesicle	0.0275	42	1.77	0.0105	1355	205	11714	0.000293	0.011	0.104	0.000146
	GOTERM_CC_DIRECT	axon	0.017	26	2.06	0.018	1355	109	11714	0.000551	0.0188	0.187	0.000226

## Sheet: MF Heterozygotes
	Category	Term	Genes	Count	Fold Enrichment	FDR	List Total	Pop Hits	Pop Total	P-Value	Benjamini	Bonferroni	Fisher Exact
Upregulated	GOTERM_MF_DIRECT	structural constituent of eye lens	0.0272	45	7.64	1e-33	1366	47	10897	1.2e-36	1.01e-33	1.01e-33	1.15e-38
	GOTERM_MF_DIRECT	structural constituent of ribosome	0.049	81	4.28	6.1e-31	1366	151	10897	1.46e-33	6.19e-31	1.24e-30	1.84e-34
	GOTERM_MF_DIRECT	RNA binding	0.0908	150	1.93	9.31e-14	1366	621	10897	3.35e-16	9.44e-14	2.82e-13	2.12e-16
	GOTERM_MF_DIRECT	DNA binding	0.1235	204	1.52	3.99e-08	1366	1074	10897	1.92e-10	4.05e-08	1.62e-07	1.16e-10
	GOTERM_MF_DIRECT	structural constituent of chromatin	0.0085	14	4.86	0.0001	1366	23	10897	5.99e-07	0.000101	0.000507	6.03e-08
	GOTERM_MF_DIRECT	protein tag activity	0.0054	9	5.98	0.00256	1366	12	10897	1.84e-05	0.0026	0.0155	1.15e-06
	GOTERM_MF_DIRECT	mRNA binding	0.0266	44	1.92	0.00316	1366	183	10897	2.66e-05	0.00321	0.0222	1.18e-05
	GOTERM_MF_DIRECT	cysteine-type endopeptidase activator activity involved in apoptotic process	0.0054	9	5.52	0.00445	1366	13	10897	4.27e-05	0.00451	0.0355	3.32e-06
	GOTERM_MF_DIRECT	nucleic acid binding	0.0515	85	1.52	0.00647	1366	447	10897	6.99e-05	0.00657	0.0574	4.28e-05
	GOTERM_MF_DIRECT	translation initiation factor activity	0.0121	20	2.42	0.026	1366	66	10897	0.000328	0.0263	0.243	0.000107
	GOTERM_MF_DIRECT	double-stranded DNA binding	0.0085	14	3.02	0.026	1366	37	10897	0.000343	0.0263	0.252	8.16e-05
	GOTERM_MF_DIRECT	nucleosomal DNA binding	0.0042	7	5.58	0.0332	1366	10	10897	0.000512	0.0336	0.352	4.07e-05
	GOTERM_MF_DIRECT	cytochrome-c oxidase activity	0.0036	6	6.84	0.0332	1366	7	10897	0.000517	0.0336	0.354	2.4e-05
	GOTERM_MF_DIRECT	molecular_function	0.1029	170	1.26	0.0401	1366	1075	10897	0.000674	0.0407	0.435	0.000518
Downregulated	GOTERM_MF_DIRECT	monoatomic ion channel activity	0.0154	34	2.98	1.37e-06	1829	68	10897	1.25e-09	1.38e-06	1.38e-06	2.57e-10
	GOTERM_MF_DIRECT	protein kinase activity	0.0518	114	1.69	2.65e-06	1829	402	10897	4.85e-09	2.67e-06	5.34e-06	2.43e-09
	GOTERM_MF_DIRECT	calcium channel activity	0.01	22	3.45	2.38e-05	1829	38	10897	7.32e-08	2.39e-05	8.05e-05	1.12e-08
	GOTERM_MF_DIRECT	protein serine/threonine kinase activity	0.0418	92	1.71	2.38e-05	1829	320	10897	8.69e-08	2.39e-05	9.57e-05	4.31e-08
	GOTERM_MF_DIRECT	kinase activity	0.0672	148	1.48	6.93e-05	1829	597	10897	3.17e-07	6.98e-05	0.000349	1.9e-07
	GOTERM_MF_DIRECT	voltage-gated calcium channel activity	0.0068	15	3.57	0.00171	1829	25	10897	9.38e-06	0.00172	0.0103	1.35e-06
	GOTERM_MF_DIRECT	high voltage-gated calcium channel activity	0.0045	10	4.96	0.00196	1829	12	10897	1.4e-05	0.00198	0.0153	8.25e-07
	GOTERM_MF_DIRECT	GTPase activator activity	0.0236	52	1.81	0.00196	1829	171	10897	1.44e-05	0.00198	0.0157	6.55e-06
	GOTERM_MF_DIRECT	glycosyltransferase activity	0.0213	47	1.71	0.0214	1829	164	10897	0.000188	0.0216	0.187	9.3e-05
	GOTERM_MF_DIRECT	glucuronosyltransferase activity	0.0045	10	3.97	0.0214	1829	15	10897	0.000196	0.0216	0.194	2.3e-05

## Sheet: MF  Recessive Homozygotes
	Category	Term	Genes	Count	Fold Enrichment	FDR	List Total	Pop Hits	Pop Total	P-Value	Benjamini	Bonferroni	Fisher Exact
Upregulated	GOTERM_MF_DIRECT	structural constituent of eye lens	0.0475	28	13.25	3.82e-22	490	47	10897	8.18e-25	3.88e-22	3.88e-22	2.75e-26
	GOTERM_MF_DIRECT	DNA binding	0.163	96	1.99	9.42e-09	490	1074	10897	4.03e-11	9.56e-09	1.91e-08	1.91e-11
	GOTERM_MF_DIRECT	structural constituent of chromatin	0.0136	8	7.74	0.00715	490	23	10897	4.6e-05	0.00726	0.0215	4.26e-06
	GOTERM_MF_DIRECT	structural constituent of cytoskeleton	0.0153	9	5.13	0.0269	490	39	10897	0.000279	0.0273	0.124	4.42e-05
	GOTERM_MF_DIRECT	DNA-binding transcription factor activity, RNA polymerase II-specific	0.09	53	1.66	0.0269	490	710	10897	0.000288	0.0273	0.128	0.000167
Downregulated	GOTERM_MF_DIRECT	monoatomic ion channel activity	0.0197	30	3.76	9.38e-08	1278	68	10897	1.05e-10	9.51e-08	9.51e-08	1.8e-11
	GOTERM_MF_DIRECT	calcium channel activity	0.0125	19	4.26	2.3e-05	1278	38	10897	5.18e-08	2.33e-05	4.67e-05	7.13e-09
	GOTERM_MF_DIRECT	high voltage-gated calcium channel activity	0.0066	10	7.11	0.000179	1278	12	10897	6.42e-07	0.000181	0.000579	2.52e-08
	GOTERM_MF_DIRECT	voltage-gated calcium channel activity	0.0092	14	4.77	0.000179	1278	25	10897	9.89e-07	0.000181	0.000892	1.11e-07
	GOTERM_MF_DIRECT	protein kinase activity	0.0531	81	1.72	0.000179	1278	402	10897	1.01e-06	0.000181	0.000906	5.22e-07
	GOTERM_MF_DIRECT	protein serine/threonine kinase activity	0.0439	67	1.79	0.000374	1278	320	10897	2.52e-06	0.000379	0.00227	1.25e-06
	GOTERM_MF_DIRECT	kinase activity	0.0695	106	1.51	0.00119	1278	597	10897	9.33e-06	0.0012	0.00838	5.51e-06
	GOTERM_MF_DIRECT	potassium channel activity	0.0072	11	4.94	0.00179	1278	19	10897	1.61e-05	0.00181	0.0144	1.71e-06
	GOTERM_MF_DIRECT	voltage-gated potassium channel activity	0.0059	9	5.12	0.00932	1278	15	10897	0.000105	0.00945	0.0902	1.06e-05
	GOTERM_MF_DIRECT	glucuronosyltransferase activity	0.0059	9	5.12	0.00932	1278	15	10897	0.000105	0.00945	0.0902	1.06e-05
	GOTERM_MF_DIRECT	glycosyltransferase activity	0.023	35	1.82	0.0489	1278	164	10897	0.000604	0.0495	0.42	0.000289
